# Supplementary material for: In-depth first-principle study on novel MoS2 polymorphs
Source: RSC Adv. 2021 Jan 19;11(6):3759–69. doi: 10.1039/d0ra10443d (PMC8694157; doi:10.1039/d0ra10443d)
Supplement: RA-011-D0RA10443D-s003 [file RA-011-D0RA10443D-s003.cif]

data_mp-1027525_MoS2-CONTCAR-100
_audit_creation_date              2019-06-12
_audit_creation_method            'Materials Studio'
_symmetry_space_group_name_H-M    'P-3M1'
_symmetry_Int_Tables_number       164
_symmetry_cell_setting            trigonal
loop_
_symmetry_equiv_pos_as_xyz
  x,y,z
  -y,x-y,z
  -x+y,-x,z
  y,x,-z
  x-y,-y,-z
  -x,-x+y,-z
  -x,-y,-z
  y,-x+y,-z
  x-y,x,-z
  -y,-x,z
  -x+y,y,z
  x,x-y,z
_cell_length_a                    3.1889
_cell_length_b                    3.1889
_cell_length_c                    39.7944
_cell_angle_alpha                 90.0000
_cell_angle_beta                  90.0000
_cell_angle_gamma                 120.0000
loop_
_atom_site_label
_atom_site_type_symbol
_atom_site_fract_x
_atom_site_fract_y
_atom_site_fract_z
_atom_site_U_iso_or_equiv
_atom_site_adp_type
_atom_site_occupancy
Mo1    Mo    0.33333   0.66667   0.09356   0.00000  Uiso   1.00
Mo3    Mo    0.33333   0.66667   0.71932   0.00000  Uiso   1.00
S1     S     0.33333   0.66667   0.31991   0.00000  Uiso   1.00
S3     S     0.33333   0.66667   0.94568   0.00000  Uiso   1.00
S5     S     0.33333   0.66667   0.24145   0.00000  Uiso   1.00
S7     S     0.33333   0.66667   0.86720   0.00000  Uiso   1.00
